# Supplementary material for: Is telephone health coaching a useful population health strategy for supporting older people with multimorbidity? An evaluation of reach, effectiveness and cost-effectiveness using a ‘trial within a cohort’
Source: BMC Med. 2018 May 30;16:80. doi: 10.1186/s12916-018-1051-5 (PMC5975389; doi:10.1186/s12916-018-1051-5)
Supplement: Supplementary file 3 — Table A. Comparison of participants consenting with those not consenting. Table B. Costs of the health coaching intervention. Table C. Other NHS unit costs (XLSX 17 kb) [file 12916_2018_1051_MOESM3_ESM.xlsx]

## Sheet: Table A
Table A Comparison of participants consenting with those not consenting
Characteristics	Not consented (n=315)	Consented (n=189)
Mean (SD) age	76.4 (7.2)	73.7 (5.7)
Sex (%):
Male	165 (52.4)	105 (55.6)
Female	148 (46.9)	84 (44.4)
Health literacy (%):
Never	185 (58.7)	137 (72.5)
Rarely	41 (13.0)	16 (8.5)
Sometimes	45 (14.3)	18 (9.5)
Often/Always	32 (10.2)	12 (6.3)
Living status (%):
Live with partner or others	194 (61.6)	121 (64.0)
Live alone	121 (38.4)	67 (35.4)
Education (%):
No qualifications	157 (49.8)	64 (33.9)
School level qualifications	33 (10.5)	23 (12.2)
College degree or higher	95 (30.2)	96 (50.8)
Patient safety incidents (%):
No incident	258 (81.9)	160 (84.7)
Incident	31 (9.8)	18 (9.5)
Healthcare access in past 12 months (%):
No	263 (83.5)	160 (84.7)
Yes	44 (14.0)	27 (14.3)
Mean (SD) chronic conditions	6.8 (2.8)	6.9 (2.8)
Mean (SD) patient activation	57.3 (5.5)	58.1 (5.8)
Mean (SD) depressive symptoms	63.7 (21.2)	67.9 (22.6)
Mean (SD) quality of life (physical health)	53.3 (18.4)	55.1 (19.4)
Mean (SD) quality of life (social relationships)	66.9 (18.6)	65.5 (20.8)
Mean (SD) quality of life (environmental)	70.0 (13.5)	71.9 (16.1)
Mean (SD) self-care activities	3.8 (0.9)	3.8 (1.0)
Mean (SD) social support	27.7 (6.3)	26.4 (7.4)
Mean (SD) PACIC	2.0 (1.0)	2.1 (1.1)
Mean (SD) number of GP visits in past 6 months	3.1 (1.9)	2.9 (1.8)
Mean (SD) access to community assets	1.0 (1.2)	1.2 (1.4)

## Sheet: Table B
Table B Costs of the health coaching intervention
Cost and unit estimation	2014/15 value	Notes
Formal PROTECTS training sessions:
Main training: Facilitators	1385.6	2 full day sessions by researchers (1 Professor, 1 Research Associate), based on midpoints of University of Manchester band 9D and 6 pay scales
	2 full days (16 hours)
Main training: staff time	1856	Based on the attendance of 4 coaches.
	2 full days
Total costs for session 1	3241.6
Long-term conditions training: facilitators	560	Half day training session facilitated by GP.
	(4 hours)
Long-term conditions training: staff time	464	Based on the attendance of 4 Health Coaches.
	(4 hours)
Total cost	1024
Additional training sessions:
Additional session 1	214.4	90 minute session (1 Research Associate) for 4 coaches
Additional session 2	344.3	90 minute session (2 Research Associates, 1 Professor) for 4 coaches
Additional session 3	254.79	90 minute session (2 Research Associates) for 4 coaches
Additional session 4	254.79	90 minute session (2 Research Associates) for 4 coaches
Additional session 5	214.4	90 minute session (1 x Research Associate) for 4 coaches
Total cost	1282.67
Supervision:	2633.8	6 1 hour sessions in year 1 and 7 1 hour sessions in year 2 (1 Professor and 2 Research Associate) supervising 4 coaches
Production of manual:	11.4	Printing 1 manual and 1script per coach
Patient paperwork:	1.03	Printing for progression recording and information sheets and postage
Delivery of PROTECTS:
Call 1	22.08	25 minute call and 15 minutes preparation by health coach.
Call 2	16.7	20 minute call and 10 minutes preparation by health coach.
Call 3	15.51	18 minute call and 10 minutes preparation by health coach.
Call 4	15.51	18 minute call and 10 minutes preparation by health coach.
Call 5	15.51	18 minute call and 10 minutes preparation by health coach.
Call 6	13.73	15 minute call and 10 minutes preparation by health coach.
Unanswered/rescheduled	4.83	10 minutes staff time by health coach. Average 1 per participant.
Average cost of health coaching	£148.27 per patient	Based on costs of training and delivery during the study period

## Sheet: Table C
Table C Other NHS Unit Costs
Item		Unit cost (£)	Unit	Source	Details
Secondary Care
Emergency short stay	608		per stay	PSSRU UCHSC	Non-elective inpatient stay (short stay), average cost per episode.
Emergency long stay	2863		per stay	PSSRU UCHSC	Non-elective inpatient stay (long stay), average cost per episode.
Elective admission	3405		per stay	PSSRU UCHSC	Elective inpatient stay, average cost per episode.
Day case	704		per day case	PSSRU UCHSC	Day case, weighted average of all stays.
Outpatient	112		per attendance	PSSRU UCHSC	Outpatient attendances, weighted average of all (consultant and non-consultant led)
A&E attendance	132		per attendance	NHS Reference costs	A&E attendance
Primary Care
GP	44		per visit	PSSRU UCHSC	GP visits: surgery (11.7 mins)
Unit costs associated with the health coaching
Health Coach	29		per hour	PSSRU UCHSC	Agenda for Change band 4 midpoint. Cost per working hour
Research Associate (Grade 6)	26.93		per hour	University pay scales	Mid-point of grade 6, including national insurance, pension, leave, and sick pay.
Professor (Grade 9D)	59.67		per hour	University pay scales	Mid-point of grade 9D, including national insurance, pension, leave, and sick pay.
GP	140		per hour	PSSRU UCHSC	Per hour of GMS activity, with qualification costs.
Call costs	0.29		per minute	BT consumer price guide	BT local call domestic rate
Printing	0.05		per page
Postage	0.53		per item posted	Royal mail	Second class stamp
Notes:
PSSRU UCHSC = Personal Social Services Research Unit, Unit Costs of Health and Social Care 2015
